# Supplementary material for: Soil salinity modulates fatty acid composition and antioxidant capacity of rice bran oil
Source: PeerJ. 2026 Jul 2;14:e21476. doi: 10.7717/peerj.21476 (PMC13333127; doi:10.7717/peerj.21476)
Supplement: Supplemental Information 1 — Site codes, geographic information, rice cultivar identity, salinity classification, and raw soil chemical properties measured at rice cultivation sites along the Siao Yai River basin, northeastern Thailand. Soil parameters include electrical conductivity of the saturated paste extract (ECe), sodium adsorption ratio (SAR), soil pH, soil organic carbon (SOC), total organic nitrogen (TON), chloride (Cl-), exchangeable cations (K+, Na+, Ca2+, and Mg2+), and selected soil elemental concentrations. These data support the spatial distribution of sampling sites shown in Figure 1 and the soil chemical comparisons and multivariate analyses presented in Figure 2. The dataset was used for statistical analyses including two-way analysis of variance (ANOVA), correlation analysis, and principal component analysis (PCA). [file peerj-14-21476-s001.xlsx]

## Sheet: S1_Site code
	Table S1. Raw data of geographic coordinates and characteristics of rice cultivation sites used in this study.
	Site_code	Location	Latitude (decimal)	Longitude (decimal)	Salinity_class	Rice_variety	Endosperm_type
	G1	Wang Chai Sub-district, Borabue District, Maha Sarakham Province, Thailand	15.97689°N	103.07773°E	High salinity	RD6	Glutinous rice
	G2	Wang Chai Sub-district, Borabue District, Maha Sarakham Province, Thailand	15.98011°N	103.07667°E	Low salinity	RD6	Glutinous rice
	N1	Wang Chai Sub-district, Borabue District, Maha Sarakham Province, Thailand	15.98019°N	103.07585°E	Low salinity	KDML105	Non-glutinous rice
	G3	Nong Saeng Sub-district, Wapi Pathum District, Maha Sarakham Province, Thailand	15.82488°N	103.34741°E	High salinity	RD6	Glutinous rice
	G4	Nong Saeng Sub-district, Wapi Pathum District, Maha Sarakham Province, Thailand	15.82959°N	103.34983°E	High salinity	RD6	Glutinous rice
	N2	Nong Saeng Sub-district, Wapi Pathum District, Maha Sarakham Province, Thailand	15.82987°N	103.35052°E	High salinity	KDML105	Non-glutinous rice
	G5	Nong Saeng Sub-district, Wapi Pathum District, Maha Sarakham Province, Thailand	15.85677°N	103.36175°E	Low salinity	RD6	Glutinous rice
	N3	Nong Saeng Sub-district, Wapi Pathum District, Maha Sarakham Province, Thailand	15.85728°N	103.36215°E	Low salinity	KDML105	Non-glutinous rice
	G6	Nam Om Sub-district, Kaset Wisai District, Roi Et Province, Thailand	15.62548°N	103.50362°E	High salinity	RD6	Glutinous rice
	N4	Nam Om Sub-district, Kaset Wisai District, Roi Et Province, Thailand	15.62596°N	103.50554°E	High salinity	KDML105	Non-glutinous rice
	N5	Nam Om Sub-district, Kaset Wisai District, Roi Et Province, Thailand	15.61543°N	103.49711°E	High salinity	KDML105	Non-glutinous rice
	N6	Na Yai Sub-district, Suwannaphum District, Roi Et Province, Thailand	15.69341°N	103.75548°E	Low salinity	KDML105	Non-glutinous rice
	G7	Na Yai Sub-district, Suwannaphum District, Roi Et Province, Thailand	15.70126°N	103.74635°E	Low salinity	RD6	Glutinous rice
	N7	Na Yai Sub-district, Suwannaphum District, Roi Et Province, Thailand	15.69449°N	103.76178°E	Low salinity	KDML105	Non-glutinous rice

## Sheet: S2_PCA_input
	Table S2. Raw data of soil physicochemical variables used as input for principal component analysis (PCA).
	Values were standardized prior to PCA analysis.
	Sample_ID	Site_code	Salinity_class	Rice_variety	Electrical_conductivity_of_the_saturated_paste_extract	Sodium_adsorption_ratio	Exchangeable_K⁺	Exchangeable_Na⁺	Exchangeable_Ca²⁺	Exchangeable_Mg²⁺	Soil_Cl⁻	Soil_Fe	Soil_Zn	pH	Soil_organic_carbon	Total_organic_nitrogen
	1	G2	Low salinity	RD6	-1.08793	-0.6842	-0.58895	-0.71907	-0.26823	1.23167	0.00389	-0.69287	-0.8487	0.57471	-0.08461	-0.19103
	2	G5	Low salinity	RD6	-0.93949	-0.69738	-0.58895	-0.74535	-0.26542	-0.5132	-1.02913	-0.5121	-0.04713	-0.19022	-1.15813	-1.08253
	3	G7	Low salinity	RD6	-0.64907	-0.74349	-0.61671	-0.78478	-0.25701	-0.10264	0.29568	-0.67922	-0.84944	-1.52176	-0.45479	-0.63678
	4	N1	Low salinity	KDML105	-1.11374	-0.70396	-0.58895	-0.74535	-0.25981	0.10264	-1.68825	-0.42683	-0.84919	1.70793	1.50715	1.59195
	5	N3	Low salinity	KDML105	-0.93949	-0.69079	-0.58895	-0.74535	-0.27033	-0.41056	-1.06384	-0.45753	-0.14603	-0.24688	-0.60286	-0.63678
	6	N6	Low salinity	KDML105	-0.82978	-0.57221	-0.60561	-0.56136	-0.25911	1.74487	-0.63979	-0.40636	-0.84895	-0.50186	0.13749	0.25471
	7	N7	Low salinity	KDML105	-0.92658	-0.66444	-0.60561	-0.69278	-0.25771	-0.20528	-0.70685	-0.71674	-0.84944	-0.67184	-0.56584	-0.63678
	8	G1	High salinity	RD6	0.80304	-0.66444	-0.62226	0.20089	3.47431	2.25807	1.67096	-0.70992	-0.84821	-0.70017	-0.30672	-0.19103
	9	G3	High salinity	RD6	0.46744	0.62679	-0.80549	0.50316	-0.27313	-0.71848	0.42759	0.0916	0.87875	1.56628	-0.2697	-0.19103
	10	G4	High salinity	RD6	1.44842	2.40553	1.11563	2.68477	-0.26332	-0.5132	1.66211	-0.06529	2.61065	-0.55852	-1.60234	-1.52827
	11	G6	High salinity	RD6	0.72559	0.23811	-0.2336	0.16146	-0.27173	-0.71848	0.19144	0.11889	0.23528	-1.26678	1.21101	1.14621
	12	N2	High salinity	KDML105	1.12573	1.52934	1.3877	1.23913	-0.27313	-0.71848	1.0489	0.61345	0.88023	1.14132	1.09996	1.14621
	13	N4	High salinity	KDML105	1.31289	0.83102	2.24277	0.50316	-0.28015	-0.71848	-0.27767	0.81809	0.31593	0.68803	-0.56584	-0.63678
	14	N5	High salinity	KDML105	0.60297	-0.20987	1.09898	-0.29852	-0.27524	-0.71848	0.10495	3.02483	0.36624	-0.02024	1.65522	1.59195

## Sheet: S3_ECe
	Table S3. Raw data of electrical conductivity of the saturated paste extract (ECe) of soils from rice cultivation sites.
					Electrical_conductivity_of_the_saturated_paste_extract_(dS_m⁻¹)
	Sample_ID	Site_code	Salinity_class	Rice_variety	Replication_1	Replication_2	Replication_3	Average	Mean	SD	SE
	1	G2	Low salinity	RD6	0.0766355	0.0447761	0.0878505	0.069754	0.372996	0.343887	0.198543
	2	G5	Low salinity	RD6	0.273655	0.306691	0.327458	0.302602
	3	G7	Low salinity	RD6	0.71243	0.748141	0.77933	0.746634
	4	N1	Low salinity	KDML105	0.0375458	0.0313076	0.0313653	0.0334062	0.279773	0.180439	0.0902197
	5	N3	Low salinity	KDML105	0.269017	0.30855	0.318182	0.298583
	6	N6	Low salinity	KDML105	0.377551	0.416201	0.606679	0.46681
	7	N7	Low salinity	KDML105	0.283776	0.321551	0.355551	0.320293
	8	G1	High salinity	RD6	3.54898	2.31447	3.14684	3.00343	3.09203	0.646091	0.323046
	9	G3	High salinity	RD6	1.86322	2.78889	2.79406	2.48206
	10	G4	High salinity	RD6	3.81827	4.12245	4.06481	4.00184
	11	G6	High salinity	RD6	3.13494	2.83766	2.66976	2.88079
	12	N2	High salinity	KDML105	2.87037	3.81041	3.80669	3.49582	3.32659	0.570913	0.329617
	13	N4	High salinity	KDML105	3.80741	3.83457	3.73929	3.79376
	14	N5	High salinity	KDML105	2.86481	2.6257	2.58007	2.6902

## Sheet: S4_SAR
	Table S4. Raw data of sodium adsorption ratio (SAR) of soils from rice cultivation sites.
					Exchangeable_Na⁺_(cmolc_kg⁻¹)			Exchangeable_Ca²⁺_(cmolc_kg⁻¹)			Exchangeable_Mg²⁺_(cmolc_kg⁻¹)			Sodium_adsorption_ratio
	Sample_ID	Site_code	Salinity_class	Rice_variety	Replication_1	Replication_2	Replication_3	Replication_1	Replication_2	Replication_3	Replication_1	Replication_2	Replication_3	Replication_1	Replication_2	Replication_3	Average	Mean	SD	SE
	1	G2	Low salinity	RD6	0.0727011	0.0630846	0.0754568	0.463711	0.419862	0.479721	0.30949	0.311473	0.15193	0.116926	0.104323	0.134269	0.118506	0.0807717	0.0492066	0.0284095
	2	G5	Low salinity	RD6	0.0546802	0.0535367	0.0520045	0.517981	0.523872	0.436592	0.11011	0.077892	0.0946471	0.0975739	0.0976009	0.100905	0.0986932
	3	G7	Low salinity	RD6	0.0207766	0.0163858	0.00867885	0.590174	0.620833	0.623702	0.133343	0.133573	0.131305	0.0345435	0.0266796	0.0141254	0.0251162
	4	N1	Low salinity	KDML105	0.0546802	0.0535367	0.0520045	0.573359	0.577739	0.553826	0.157687	0.149258	0.150154	0.0904425	0.0887975	0.0876548	0.088965	0.157604	0.0894774	0.0447387
	5	N3	Low salinity	KDML105	0.0546802	0.0535367	0.0520045	0.367007	0.463791	0.422279	0.0863211	0.077892	0.134295	0.114852	0.102871	0.0985813	0.105435
	6	N6	Low salinity	KDML105	0.190637	0.191358	0.19066	0.584736	0.578544	0.585542	0.304495	0.30386	0.312821	0.285901	0.288089	0.284478	0.286156
	7	N7	Low salinity	KDML105	0.0925173	0.0893156	0.088275	0.603766	0.598984	0.604521	0.11363	0.121045	0.124153	0.154475	0.148856	0.146247	0.149859
	8	G1	High salinity	RD6	0.7333	0.820546	0.753196	51.2846	58.9519	51.2293	0.339464	0.409323	0.346204	0.144335	0.150614	0.148321	0.147757	2.14455	1.95646	0.978228
	9	G3	High salinity	RD6	1.0936	0.920256	0.97377	0.37838	0.338961	0.417094	0.0692805	0.0717149	0.0688523	2.31154	2.03083	1.9755	2.10596
	10	G4	High salinity	RD6	2.66357	2.65294	2.64985	0.518586	0.524073	0.513249	0.0913563	0.0912453	0.091063	4.8232	4.78291	4.82065	4.80892
	11	G6	High salinity	RD6	0.747136	0.748508	0.723123	0.398819	0.398064	0.410448	0.0736417	0.0746646	0.0735862	1.53721	1.53959	1.4699	1.51557
	12	N2	High salinity	KDML105	1.62028	1.50136	1.54596	0.232233	0.63226	0.268027	0.0728091	0.0711677	0.0684637	4.14883	2.53157	3.76899	3.48313	2.24654	1.32909	0.76735
	13	N4	High salinity	KDML105	0.971254	1.03323	0.999269	0.22886	0.244567	0.37843	0.0695025	0.0669254	0.0686858	2.51464	2.61811	2.11343	2.41539
	14	N5	High salinity	KDML105	0.694308	0.186612	0.282663	0.358947	0.243611	0.461899	0.0683686	0.0689078	0.0680673	1.50208	0.472082	0.549111	0.841091

## Sheet: S5_Exchangeable_cations
	Table S5. Raw data of exchangeable cation concentrations of soils from rice cultivation sites.
	Exchangeable cation concentrations are expressed in cmolc kg⁻¹.
						Exchangeable_cation_(cmolc_kg⁻¹)
	Exchangeable_cation	Sample_ID	Site_code	Salinity_class	Rice_variety	Replication_1	Replication_2	Replication_3	Average	Mean	SD	SE
	K⁺	1	G2	Low salinity	RD6	0.521106	0.528086	0.509265	0.519486	0.501732	0.0279563	0.0161406
		2	G5	Low salinity	RD6	0.530329	0.529955	0.488327	0.516204
		3	G7	Low salinity	RD6	0.449938	0.49917	0.459411	0.469506
		4	N1	Low salinity	KDML105	0.530204	0.529831	0.513503	0.524513	0.505371	0.0177665	0.00888326
		5	N3	Low salinity	KDML105	0.529955	0.504654	0.514002	0.516204
		6	N6	Low salinity	KDML105	0.493811	0.49219	0.493063	0.493021
		7	N7	Low salinity	KDML105	0.537683	0.44433	0.481222	0.487745
		8	G1	High salinity	RD6	0.427005	0.425634	0.525094	0.459245	1.33698	1.56342	0.781709
		9	G3	High salinity	RD6	0.186955	0.163274	0.0523474	0.134192
		10	G4	High salinity	RD6	3.97342	3.37392	3.42876	3.59203
		11	G6	High salinity	RD6	1.28251	1.24886	0.955963	1.16244
		12	N2	High salinity	KDML105	4.032	3.97716	4.22768	4.07894	4.41976	1.07237	0.619134
		13	N4	High salinity	KDML105	5.21854	5.56752	6.07728	5.62111
		14	N5	High salinity	KDML105	4.19029	3.05235	3.43499	3.55921
	Na⁺	1	G2	Low salinity	RD6	0.0727011	0.0630846	0.0754568	0.0704142	0.0463673	0.028233	0.0163003
		2	G5	Low salinity	RD6	0.0546802	0.0535367	0.0520045	0.0534071
		3	G7	Low salinity	RD6	0.0207766	0.0163858	0.00867885	0.0152804
		4	N1	Low salinity	KDML105	0.0546802	0.0535367	0.0520045	0.0534071	0.0969339	0.0649707	0.0324854
		5	N3	Low salinity	KDML105	0.0546802	0.0535367	0.0520045	0.0534071
		6	N6	Low salinity	KDML105	0.190637	0.191358	0.19066	0.190885
		7	N7	Low salinity	KDML105	0.0925173	0.0893156	0.088275	0.0900359
		8	G1	High salinity	RD6	0.7333	0.820546	0.753196	0.769014	1.28998	0.917488	0.458744
		9	G3	High salinity	RD6	1.0936	0.920256	0.97377	0.995876
		10	G4	High salinity	RD6	2.66357	2.65294	2.64985	2.65545
		11	G6	High salinity	RD6	0.747136	0.748508	0.723123	0.739589
		12	N2	High salinity	KDML105	1.62028	1.50136	1.54596	1.55587	0.981659	0.584249	0.337316
		13	N4	High salinity	KDML105	0.971254	1.03323	0.999269	1.00125
		14	N5	High salinity	KDML105	0.694308	0.186612	0.282663	0.387861
	Ca²⁺	1	G2	Low salinity	RD6	0.463711	0.419862	0.479721	0.454431	0.519605	0.081923	0.0472983
		2	G5	Low salinity	RD6	0.517981	0.523872	0.436592	0.492815
		3	G7	Low salinity	RD6	0.590174	0.620833	0.623702	0.611569
		4	N1	Low salinity	KDML105	0.573359	0.577739	0.553826	0.568308	0.542841	0.0845948	0.0422974
		5	N3	Low salinity	KDML105	0.367007	0.463791	0.422279	0.417692
		6	N6	Low salinity	KDML105	0.584736	0.578544	0.585542	0.582941
		7	N7	Low salinity	KDML105	0.603766	0.598984	0.604521	0.602424
		8	G1	High salinity	RD6	51.2846	58.9519	51.2293	53.8219	13.7803	26.6945	13.3473
		9	G3	High salinity	RD6	0.37838	0.338961	0.417094	0.378145
		10	G4	High salinity	RD6	0.518586	0.524073	0.513249	0.518636
		11	G6	High salinity	RD6	0.398819	0.398064	0.410448	0.402444
		12	N2	High salinity	KDML105	0.232233	0.63226	0.268027	0.377507	0.33876	0.048801	0.0281753
		13	N4	High salinity	KDML105	0.22886	0.244567	0.37843	0.283953
		14	N5	High salinity	KDML105	0.358947	0.243611	0.461899	0.354819
	Mg²⁺	1	G2	Low salinity	RD6	0.30949	0.311473	0.15193	0.257631	0.161529	0.0854265	0.049321
		2	G5	Low salinity	RD6	0.11011	0.077892	0.0946471	0.0942163
		3	G7	Low salinity	RD6	0.133343	0.133573	0.131305	0.132741
		4	N1	Low salinity	KDML105	0.157687	0.149258	0.150154	0.152366	0.169634	0.0941711	0.0470855
		5	N3	Low salinity	KDML105	0.0863211	0.077892	0.134295	0.0995026
		6	N6	Low salinity	KDML105	0.304495	0.30386	0.312821	0.307059
		7	N7	Low salinity	KDML105	0.11363	0.121045	0.124153	0.119609
		8	G1	High salinity	RD6	0.339464	0.409323	0.346204	0.364997	0.150033	0.143606	0.0718031
		9	G3	High salinity	RD6	0.0692805	0.0717149	0.0688523	0.0699492
		10	G4	High salinity	RD6	0.0913563	0.0912453	0.091063	0.0912215
		11	G6	High salinity	RD6	0.0736417	0.0746646	0.0735862	0.0739642
		12	N2	High salinity	KDML105	0.0728091	0.0711677	0.0684637	0.0708135	0.0692109	0.00138846	0.000801631
		13	N4	High salinity	KDML105	0.0695025	0.0669254	0.0686858	0.0683712
		14	N5	High salinity	KDML105	0.0683686	0.0689078	0.0680673	0.0684479

## Sheet: S6_Soil_minerals
	Table S6. Raw data of soil mineral element concentrations at rice cultivation sites.
						Elemental_concentration_(mg_kg⁻¹)
	Element	Sample_ID	Site_code	Salinity_class	Rice_variety	Replication_1	Replication_2	Replication_3	Average	Mean	SD	SE
	Cl⁻	1	G2	Low salinity	RD6	663.366	746.179	741.179	716.908	625.352	257.959	148.933
		2	G5	Low salinity	RD6	270.566	322.509	409.234	334.103
		3	G7	Low salinity	RD6	833.669	780.004	861.46	825.044
		4	N1	Low salinity	KDML105	28.814	133.33	107.398	89.8472	335.749	177.852	88.9261
		5	N3	Low salinity	KDML105	324.309	292.199	347.201	321.237
		6	N6	Low salinity	KDML105	443.125	486.207	505.798	478.377
		7	N7	Low salinity	KDML105	461.203	423.401	475.998	453.534
		8	G1	High salinity	RD6	1377.54	1406.59	1219.91	1334.68	1081.6	292.527	146.264
		9	G3	High salinity	RD6	872.334	865.739	883.684	873.919
		10	G4	High salinity	RD6	1183.07	1244.03	1567.11	1331.4
		11	G6	High salinity	RD6	814.651	818.684	725.906	786.414
		12	N2	High salinity	KDML105	1198.35	882.798	1231.34	1104.16	823.697	253.023	146.083
		13	N4	High salinity	KDML105	664.026	558.761	614.932	612.573
		14	N5	High salinity	KDML105	642.553	809.864	810.658	754.358
	Fe	1	G2	Low salinity	RD6	0.459559	0.31002	0.35955	0.376376	0.570744	0.295653	0.170695
		2	G5	Low salinity	RD6	1.30208	0.456871	0.973999	0.910985
		3	G7	Low salinity	RD6	0.420825	0.329963	0.523827	0.424872
		4	N1	Low salinity	KDML105	1.30208	1.19294	0.973999	1.15634	0.9404	0.425104	0.212552
		5	N3	Low salinity	KDML105	1.30208	0.946993	0.973999	1.07436
		6	N6	Low salinity	KDML105	1.24857	1.21424	1.20232	1.22171
		7	N7	Low salinity	KDML105	0.215418	0.352595	0.35955	0.309188
		8	G1	High salinity	RD6	0.439195	0.155627	0.388295	0.327706	1.99549	1.13665	0.568327
		9	G3	High salinity	RD6	2.32977	2.85317	2.85317	2.6787
		10	G4	High salinity	RD6	0.765931	1.76982	4.12541	2.22039
		11	G6	High salinity	RD6	2.34375	3.35855	2.56316	2.75515
		12	N2	High salinity	KDML105	3.55344	2.83622	6.23752	4.20906	6.76455	3.91911	2.2627
		13	N4	High salinity	KDML105	5.695	3.82966	4.89893	4.80786
		14	N5	High salinity	KDML105	13.3741	10.326	10.1301	11.2767
	Zn	1	G2	Low salinity	RD6	0.816641	0.811083	0.806994	0.811573	11.6337	18.7706	10.8372
		2	G5	Low salinity	RD6	32.1012	35.7764	32.0468	33.3081
		3	G7	Low salinity	RD6	0.772918	0.792645	0.778979	0.781514
		4	N1	Low salinity	KDML105	0.796743	0.789559	0.797911	0.794738	7.91863	14.255	7.12749
		5	N3	Low salinity	KDML105	32.0052	31.8124	24.0857	29.3011
		6	N6	Low salinity	KDML105	0.795466	0.806371	0.798591	0.800143
		7	N7	Low salinity	KDML105	0.746947	0.786373	0.802309	0.778543
		8	G1	High salinity	RD6	0.839785	0.829081	0.827862	0.832243	64.3788	58.7273	29.3637
		9	G3	High salinity	RD6	72.4818	38.9069	101.158	70.8488
		10	G4	High salinity	RD6	145.527	169.397	108.292	141.072
		11	G6	High salinity	RD6	44.2708	38.7525	51.2631	44.7621
		12	N2	High salinity	KDML105	101.527	69.6163	41.5835	70.9089	56.3346	12.663	7.31097
		13	N4	High salinity	KDML105	49.1841	51.0621	43.8325	48.0262
		14	N5	High salinity	KDML105	50.4683	47.8522	51.8857	50.0687

## Sheet: S7_Soil_pH
	Table S7. Raw data of soil pH values measured at rice cultivation sites.
					Soil_pH
	Sample_ID	Site_code	Salinity_class	Rice_variety	Replication_1	Replication_2	Replication_3	Average	Mean	SD	SE
	1	G2	Low salinity	RD6	6.12	5.7	5.72	5.84667	5.51222	0.372981	0.215341
	2	G5	Low salinity	RD6	5.65	5.57	5.52	5.58
	3	G7	Low salinity	RD6	5.12	5.07	5.14	5.11
	4	N1	Low salinity	KDML105	6.51	6.19	6.04	6.24667	5.6725	0.387264	0.193632
	5	N3	Low salinity	KDML105	5.6	5.57	5.5	5.55667
	6	N6	Low salinity	KDML105	5.53	5.37	5.52	5.47333
	7	N7	Low salinity	KDML105	5.45	5.41	5.38	5.41333
	8	G1	High salinity	RD6	5.26	5.4	5.54	5.4	5.5625	0.437885	0.218943
	9	G3	High salinity	RD6	6.32	6.15	6.13	6.2
	10	G4	High salinity	RD6	5.53	5.39	5.42	5.44667
	11	G6	High salinity	RD6	5.45	5.18	4.98	5.20333
	12	N2	High salinity	KDML105	6.27	6.03	5.86	6.05333	5.86111	0.208175	0.12019
	13	N4	High salinity	KDML105	6.07	5.81	5.79	5.89
	14	N5	High salinity	KDML105	6.1	5.48	5.34	5.64

## Sheet: S8_SOC
	Table S8. Raw data of soil organic carbon (SOC) content at rice cultivation sites.
					Soil_organic_carbon_(%)
	Sample_ID	Site_code	Salinity_class	Rice_variety	Replication_1	Replication_2	Replication_3	Average	Mean	SD	SE
	1	G2	Low salinity	RD6	0.625304	0.616479	0.528616	0.590133	0.460984	0.148309	0.0856261
	2	G5	Low salinity	RD6	0.278274	0.402208	0.216559	0.299014
	3	G7	Low salinity	RD6	0.713517	0.647562	0.120332	0.493804
	4	N1	Low salinity	KDML105	1.0036	1.02483	1.04347	1.02397	0.64562	0.269054	0.134527
	5	N3	Low salinity	KDML105	0.719979	0.402208	0.216559	0.446249
	6	N6	Low salinity	KDML105	0.249628	1.33775	0.367647	0.651674
	7	N7	Low salinity	KDML105	0.473445	0.670314	0.238005	0.460588
	8	G1	High salinity	RD6	0.51783	0.566515	0.509864	0.531403	0.546416	0.30851	0.154255
	9	G3	High salinity	RD6	0.890802	0.39153	0.32971	0.537347
	10	G4	High salinity	RD6	0.154635	0.137853	0.250532	0.181007
	11	G6	High salinity	RD6	0.562481	0.688035	1.55721	0.935907
	12	N2	High salinity	KDML105	0.873982	0.925657	0.924387	0.908009	0.810531	0.313649	0.181085
	13	N4	High salinity	KDML105	0.158777	0.503252	0.717125	0.459718
	14	N5	High salinity	KDML105	0.528901	1.40532	1.25739	1.06387

## Sheet: S9_TON
	Table S9. Raw data of total organic nitrogen (TON) content of soils from rice cultivation sites.
					Total_organic_nitrogen_(%)
	Sample_ID	Site_code	Salinity_class	Rice_variety	Replication_1	Replication_2	Replication_3	Average	Mean	SD	SE
	1	G2	Low salinity	RD6	0.0539012	0.0531405	0.0455667	0.0508695	0.0397368	0.0127842	0.00738097
	2	G5	Low salinity	RD6	0.0239872	0.0346703	0.0186674	0.025775
	3	G7	Low salinity	RD6	0.0615052	0.0558198	0.0103727	0.0425659
	4	N1	Low salinity	KDML105	0.0865105	0.0883407	0.0899469	0.0882661	0.0556524	0.0231924	0.0115962
	5	N3	Low salinity	KDML105	0.0620622	0.0346703	0.0186674	0.0384666
	6	N6	Low salinity	KDML105	0.021518	0.115314	0.0316912	0.0561743
	7	N7	Low salinity	KDML105	0.0408109	0.0577811	0.0205161	0.0397027
	8	G1	High salinity	RD6	0.044637	0.0488336	0.0439502	0.0458069	0.0471011	0.0265935	0.0132968
	9	G3	High salinity	RD6	0.0767871	0.0337499	0.028421	0.0463193
	10	G4	High salinity	RD6	0.0133296	0.0118829	0.0215959	0.0156028
	11	G6	High salinity	RD6	0.0484858	0.0593086	0.134231	0.0806752
	12	N2	High salinity	KDML105	0.0753373	0.0797916	0.0796821	0.0782704	0.0698678	0.0270365	0.0156095
	13	N4	High salinity	KDML105	0.0136866	0.0433803	0.0618162	0.0396277
	14	N5	High salinity	KDML105	0.0455913	0.121138	0.108387	0.0917054
