# Supplementary material for: Soil salinity modulates fatty acid composition and antioxidant capacity of rice bran oil
Source: PeerJ. 2026 Jul 2;14:e21476. doi: 10.7717/peerj.21476 (PMC13333127; doi:10.7717/peerj.21476)
Supplement: Supplemental Information 2 — Raw data for rice bran oil (RBO) yield and bioactive-related properties measured in RD6 and KDML105 cultivated under low- and high-salinity conditions. Variables include oil yield, γ-oryzanol content, total carotenoids, total phenolic content, total flavonoid content, and DPPH radical scavenging activity. Data are reported at the field-site level and were used for statistical analyses presented in Figure 3 and associated Results sections. [file peerj-14-21476-s002.xlsx]

## Sheet: S10_yield
	Table S10. Raw data of rice bran oil (RBO) yield from rice cultivation sites.
					Rice_bran_oil_yields_(%)
	Sample_ID	Site_code	Salinity_class	Rice_variety	Replication_1	Replication_2	Replication_3	Average	Mean	SD	SE
	1	G2	Low salinity	RD6	15.92	9.68	12.8	12.8	10.9389	1.63182	0.94213
	2	G5	Low salinity	RD6	11.99	7.52	9.75	9.75333
	3	G7	Low salinity	RD6	10.71	9.82	10.26	10.2633
	4	N1	Low salinity	KDML105	11.6	15.21	13.4	13.4033	11.1075	3.02252	1.51126
	5	N3	Low salinity	KDML105	9.17	6.14	7.65	7.65333
	6	N6	Low salinity	KDML105	10.09	8.92	9.5	9.50333
	7	N7	Low salinity	KDML105	15.29	12.45	13.87	13.87
	8	G1	High salinity	RD6	13.74	18.33	16.03	16.0333	10.9342	4.2744	2.1372
	9	G3	High salinity	RD6	8.79	9.76	9.28	9.27667
	10	G4	High salinity	RD6	11.01	13.76	12.39	12.3867
	11	G6	High salinity	RD6	5.68	6.4	6.04	6.04
	12	N2	High salinity	KDML105	6.49	10.85	8.67	8.67	9.02667	0.946802	0.546636
	13	N4	High salinity	KDML105	7.57	12.63	10.1	10.1
	14	N5	High salinity	KDML105	11.07	5.55	8.31	8.31

## Sheet: S11_oryzanol
	Table S11. Raw data of γ-oryzanol content in rice bran oil from rice cultivation sites.
					g-oryzanol_(g_100_g⁻¹_oil)
	Sample_ID	Site_code	Salinity_class	Rice_variety	Replication_1	Replication_2	Replication_3	Average	Mean	SD	SE
	1	G2	Low salinity	RD6	1.20327	1.20503	1.08	1.16277	0.907162	0.249912	0.144287
	2	G5	Low salinity	RD6	0.913335	0.922735	0.85	0.895357
	3	G7	Low salinity	RD6	0.679311	0.670777	0.64	0.663362
	4	N1	Low salinity	KDML105	0.978774	1.40459	1.25	1.21112	1.32976	0.246883	0.123442
	5	N3	Low salinity	KDML105	1.40982	1.53205	1.48	1.47396
	6	N6	Low salinity	KDML105	1.16501	1.00077	0.97	1.04526
	7	N7	Low salinity	KDML105	1.50034	1.70574	1.56	1.58869
	8	G1	High salinity	RD6	1.54134	1.49659	1.63	1.55598	1.5237	0.110071	0.0550355
	9	G3	High salinity	RD6	1.70238	1.55178	1.7	1.65139
	10	G4	High salinity	RD6	1.39455	1.55367	1.55	1.49941
	11	G6	High salinity	RD6	1.47255	1.32148	1.37	1.38801
	12	N2	High salinity	KDML105	1.92437	1.65622	1.56	1.71353	1.31876	0.408392	0.235785
	13	N4	High salinity	KDML105	1.37454	1.39978	1.26	1.34478
	14	N5	High salinity	KDML105	0.829097	0.934866	0.93	0.897988

## Sheet: S12_carotenoids
	Table S12. Total carotenoid content expressed as mg β-carotene equivalents kg⁻¹ oil (mg β-carotene eq. kg⁻¹ oil) in rice bran oil from rice cultivation sites.
					Carotenoids_(mg_β-carotene_eq._kg⁻¹_oil)
	Sample_ID	Site_code	Salinity_class	Rice_variety	Replication_1	Replication_2	Replication_3	Average	Mean	SD	SE
	1	G2	Low salinity	RD6	9.35	9.56	8.9	9.27	8.80102	0.419961	0.242465
	2	G5	Low salinity	RD6	9.05732	9.29183	7.03	8.45972
	3	G7	Low salinity	RD6	9.16	8.19	8.67	8.67333
	4	N1	Low salinity	KDML105	10.01	9.44	9.01	9.48667	8.79745	0.723395	0.361698
	5	N3	Low salinity	KDML105	7.33624	8.30316	7.7	7.7798
	6	N6	Low salinity	KDML105	9.2	8.62	8.91	8.91
	7	N7	Low salinity	KDML105	8.45	9.58	9.01	9.01333
	8	G1	High salinity	RD6	9.98	10.01	10.97	10.32	10.4416	0.22931	0.114655
	9	G3	High salinity	RD6	9.77599	9.4982	11.45	10.2414
	10	G4	High salinity	RD6	9.28548	12	10.0425	10.4427
	11	G6	High salinity	RD6	9.57864	9.5984	13.11	10.7623
	12	N2	High salinity	KDML105	8.8074	7.75331	9.8	8.7869	9.8976	0.99262	0.57309
	13	N4	High salinity	KDML105	12.34	10.1118	9.64219	10.698
	14	N5	High salinity	KDML105	9.31486	12.21	9.09885	10.2079

## Sheet: S13_total_ phenolics
	Table S13. Raw data of total phenolic content expressed as µg gallic acid equivalents g⁻¹ oil (µg GAE g⁻¹ oil) in rice bran oil from rice cultivation sites.
					Total_phenolic_content_(µg_GAE_g⁻¹_oil)
	Sample_ID	Site_code	Salinity_class	Rice_variety	Replication_1	Replication_2	Replication_3	Average	Mean	SD	SE
	1	G2	Low salinity	RD6	19.7769	30.9974	23.7533	24.8425	19.2365	10.0336	5.79292
	2	G5	Low salinity	RD6	3.62205	9.08136	10.2546	7.65267
	3	G7	Low salinity	RD6	23.0184	23.3071	29.3176	25.2143
	4	N1	Low salinity	KDML105	10.0787	15.9974	19.3045	15.1269	16.7038	4.53573	2.26787
	5	N3	Low salinity	KDML105	21.5354	21.2861	27.5853	23.4689
	6	N6	Low salinity	KDML105	2.71654	17.9921	21.4436	14.0507
	7	N7	Low salinity	KDML105	8.13648	12.6378	21.7323	14.1689
	8	G1	High salinity	RD6	18.3202	31.7848	51.0761	33.727	26.8632	10.3972	5.19858
	9	G3	High salinity	RD6	25.21	32.2047	43.4383	33.6177
	10	G4	High salinity	RD6	26.3911	33.6614	25.105	28.3858
	11	G6	High salinity	RD6	5.50787	17.9921	11.6667	11.7222
	12	N2	High salinity	KDML105	11.4042	18.2677	21.9948	17.2222	14.9885	1.94586	1.12344
	13	N4	High salinity	KDML105	8.66273	16.3517	17.231	14.0818
	14	N5	High salinity	KDML105	5.93176	17.9396	17.1129	13.6614

## Sheet: S14_total_flavonoids
	Table S14. Raw data of total flavonoid content expressed as µg catechin equivalents g⁻¹ oil (µg CE g⁻¹ oil) in rice bran oil from rice cultivation sites.
					Total_flavonoid_content_(µg_CE_g⁻¹_oil)
	Sample_ID	Site_code	Salinity_class	Rice_variety	Replication_1	Replication_2	Replication_3	Average	Mean	SD	SE
	1	G2	Low salinity	RD6	24.4096	9.88529	16.7341	17.0097	12.8561	3.65474	2.11006
	2	G5	Low salinity	RD6	10.7625	9.78408	13.7314	11.426
	3	G7	Low salinity	RD6	8.02969	12.5169	9.85155	10.1327
	4	N1	Low salinity	KDML105	17.0715	8.90688	12.1457	12.7081	12.351	1.92936	0.964678
	5	N3	Low salinity	KDML105	9.95277	9.85155	10.2901	10.0315
	6	N6	Low salinity	KDML105	12.0445	12.9892	10.8637	11.9658
	7	N7	Low salinity	KDML105	7.45614	19.7031	16.9366	14.6986
	8	G1	High salinity	RD6	12.6181	19.1296	29.3522	20.3666	15.9188	3.58243	1.79121
	9	G3	High salinity	RD6	13.0567	13.7652	13.2928	13.3716
	10	G4	High salinity	RD6	13.7989	12.5169	11.7409	12.6856
	11	G6	High salinity	RD6	9.7166	20.7152	21.3225	17.2515
	12	N2	High salinity	KDML105	12.4494	10.4251	9.75034	10.8749	17.945	6.12407	3.53573
	13	N4	High salinity	KDML105	25.6748	16.8354	21.5587	21.3563
	14	N5	High salinity	KDML105	26.8219	21.9298	16.0594	21.6037

## Sheet: S15_DPPH_inhibition
	Table S15. Raw data of DPPH antioxidant activity expressed as Trolox equivalent (mg TEAC g⁻¹ oil) in rice bran oil from rice cultivation sites.
					DPPH_antioxidant_activity_(mg_TEAC_g⁻¹_oil)
	Sample_ID	Site_code	Salinity_class	Rice_variety	Replication_1	Replication_2	Replication_3	Average	Mean	SD	SE
	1	G2	Low salinity	RD6	2.16713	1.22461	2.23161	1.87445	1.38775	0.421969	0.243624
	2	G5	Low salinity	RD6	1.19404	0.812439	1.3669	1.12446
	3	G7	Low salinity	RD6	1.70125	0.872282	0.919478	1.16434
	4	N1	Low salinity	KDML105	1.80171	1.53069	1.68396	1.67212	1.31984	0.257283	0.128641
	5	N3	Low salinity	KDML105	1.73452	0.309232	1.74384	1.26253
	6	N6	Low salinity	KDML105	1.75031	1.25452	0.865273	1.29003
	7	N7	Low salinity	KDML105	1.77508	0.391446	0.997514	1.05468
	8	G1	High salinity	RD6	2.93628	2.41152	2.9246	2.75746	2.33925	0.712472	0.356236
	9	G3	High salinity	RD6	2.56458	1.66416	1.87057	2.0331
	10	G4	High salinity	RD6	2.94082	3.07407	3.20453	3.07314
	11	G6	High salinity	RD6	1.87751	0.782619	1.81978	1.49331
	12	N2	High salinity	KDML105	2.6962	2.20278	2.77401	2.55766	2.40197	0.255159	0.147316
	13	N4	High salinity	KDML105	2.41292	3.05404	2.15525	2.54074
	14	N5	High salinity	KDML105	2.38426	1.69818	2.24005	2.1075
