# Supplementary material for: Soil salinity modulates fatty acid composition and antioxidant capacity of rice bran oil
Source: PeerJ. 2026 Jul 2;14:e21476. doi: 10.7717/peerj.21476 (PMC13333127; doi:10.7717/peerj.21476)
Supplement: Supplemental Information 3 — Raw fatty acid composition data of rice bran oil (RBO) extracted from RD6 and KDML105 cultivars grown under low- and high-salinity conditions. Individual fatty acids are reported as relative percentages of total fatty acid methyl esters (FAMEs), as determined by GC–MS. These raw data were used for statistical analyses and for generating the summarized results presented in Table 1 and Figure 6. [file peerj-14-21476-s003.xlsx]

## Sheet: S16_README_Fatty_acid_data
	Table S16. Overview and metadata of supplementary fatty acid composition datasets
	This sheet provides an overview and metadata description of the supplementary fatty acid composition datasets (Tables S17–S26) of rice bran oil (RBO) obtained from RD6 (glutinous) and KDML105 (non-glutinous jasmine-type) rice cultivars grown under contrasting soil salinity conditions.
	Analytical method
	Fatty acid composition was determined as fatty acid methyl esters (FAMEs) using gas chromatography–mass spectrometry (GC–MS). Individual fatty acids detected by GC–MS are reported as relative abundance (%) of the total identified FAMEs in each sample.
	Salinity classification
	Soil salinity classes were defined based on the electrical conductivity of the saturated extract (ECe):
	Low salinity: soil ECe < 2 dS m⁻¹
	High salinity: soil ECe ≥ 2 dS m⁻¹
	Fatty acid classification
	Individual fatty acids were grouped into the following classes based on their degree of saturation:
	Term	Description
	SFA	Saturated fatty acids
	MUFA	Monounsaturated fatty acids
	PUFA	Polyunsaturated fatty acids
	Summed fatty acid classes and ratios
	Summed fatty acid classes, including Σ SFA, Σ MUFA, and Σ PUFA, as well as fatty acid ratios (MUFA/SFA, PUFA/SFA, and UFA/SFA), were calculated from the individual fatty acid data for use in data interpretation and statistical analysis. These derived values are reported in the main manuscript and summary tables, where relevant, but are not included in the site-level raw data tables (Tables S17–S2…
	Structure of supplementary tables
	The supplementary datasets are organized as follows:
	Tables S17–S26 present raw GC–MS fatty acid methyl ester data for individual field sampling sites.
	Each table corresponds to one sampling site (site code), one rice cultivar, and one salinity condition.
	Site codes (e.g., G2, G5, N3, N6, N7, G1, G4, G6, N2, and N4) are consistent with those used throughout the manuscript and associated soil property datasets.
	Scope of the raw data
	The raw data tables (Tables S17–S26) are provided to document the original GC–MS fatty acid composition results at the site level. These tables are intended to support verification of individual fatty acid profiles and serve as the primary source data from which summarized fatty acid classes and ratios were derived.

## Sheet: S17_G2
	Table S17. Raw data of GC–MS analysis of fatty acid methyl esters (FAMEs) in rice bran oil from RD6 (glutinous rice) cultivated under low-salinity conditions at site G2.
	Retention_time_ (min)	Area	Name	Formula	Concentration_(µg_µL⁻¹)	Normalized_peak_area_percentage_(%)
	23.013	531916	Tetradecanoic acid, methyl ester	C14:0	0.0679608	0.258978
	33.623	36974459	Hexadecanoic acid, methyl ester	C16:0	4.58107	17.4571
	35.505	489461	Palmitoleic acid, methyl ester	C16:1	0.0686159	0.261474
	48.508	4426886	Octadecanoic acid, methyl ester	C18:0	0.554049	2.11131
	49.658	86845386	Oleic acid, methyl ester	C18:1	11.6647	44.4508
	51.891	55917004	Linoleic acid, methyl ester	C18:2n6c	8.3613	31.8624
	54.675	2174749	Linolenic acid, methyl ester	C18:3n3	0.376587	1.43506
	57.605	1701021	Eicosanoic acid, methyl ester	C20:0	0.206097	0.785374
	58.338	1028341	cis-11-Eicosenoic acid, methyl ester	C20:1	0.131445	0.500897
	64.884	746335	Docosanoic acid, methyl ester	C22:0	0.0888832	0.338707
	74.43	1164114	Tetracosanoic acid, methyl ester	C24:0	0.141186	0.538018
					26.2419	100

## Sheet: S18_G5
	Table S18. Raw data of GC–MS analysis of fatty acid methyl esters (FAMEs) in rice bran oil from RD6 (glutinous rice) cultivated under low-salinity conditions at site G5.
	Retention_time_ (min)	Area	Name	Formula	Concentration_(µg_µL⁻¹)	Normalized_peak_area_percentage_(%)
	23.01	528295	Tetradecanoic acid, methyl ester	C14:0	0.0674982	0.309815
	33.602	30999796	Hexadecanoic acid, methyl ester	C16:0	3.84082	17.6293
	35.49	410573	Palmitoleic acid, methyl ester	C16:1	0.0575568	0.264185
	48.497	3763022	Octadecanoic acid, methyl ester	C18:0	0.470962	2.16171
	49.626	72755813	Oleic acid, methyl ester	C18:1	9.77228	44.8546
	51.869	45854469	Linoleic acid, methyl ester	C18:2n6c	6.85665	31.4719
	54.661	1765292	Linolenic acid, methyl ester	C18:3n3	0.305684	1.40308
	57.607	1370354	Eicosanoic acid, methyl ester	C20:0	0.166033	0.76209
	58.331	801478	cis-11-Eicosenoic acid, methyl ester	C20:1	0.102447	0.470229
	64.884	476656	Docosanoic acid, methyl ester	C22:0	0.0567663	0.260556
	74.411	741235	Tetracosanoic acid, methyl ester	C24:0	0.0898987	0.412633
					21.7866	100

## Sheet: S19_N3
	Table S19. Raw data of GC–MS analysis of fatty acid methyl esters (FAMEs) in rice bran oil from KDML105 (non-glutinous rice) cultivated under low-salinity conditions at site N3.
	Retention_time_ (min)	Area	Name	Formula	Concentration_(µg_µL⁻¹)	Normalized_peak_area_percentage_(%)
	23.02	470463	Tetradecanoic acid, methyl ester	C14:0	0.0601092	0.300294
	33.585	21553220	Hexadecanoic acid, methyl ester	C16:0	2.6704	13.3408
	35.509	376215	Palmitoleic acid, methyl ester	C16:1	0.0527403	0.26348
	48.495	3384343	Octadecanoic acid, methyl ester	C18:0	0.423569	2.11606
	49.636	73198542	Oleic acid, methyl ester	C18:1	9.83174	49.1174
	51.856	42261283	Linoleic acid, methyl ester	C18:2n6c	6.31935	31.5702
	54.678	1618417	Linolenic acid, methyl ester	C18:3n3	0.28025	1.40008
	57.601	1100555	Eicosanoic acid, methyl ester	C20:0	0.133344	0.666161
	58.329	824040	cis-11-Eicosenoic acid, methyl ester	C20:1	0.105331	0.526211
	64.875	435274	Docosanoic acid, methyl ester	C22:0	0.051838	0.258972
	74.414	726664	Tetracosanoic acid, methyl ester	C24:0	0.0881315	0.440287
					20.0168	100

## Sheet: S20_N6
	Table S20. Raw data of GC–MS analysis of fatty acid methyl esters (FAMEs) in rice bran oil from KDML105 (non-glutinous rice) cultivated under low-salinity conditions at site N6.
	Retention_time_ (min)	Area	Name	Formula	Concentration_(µg_µL⁻¹)	Normalized_peak_area_percentage_(%)
	23.005	755151	Tetradecanoic acid, methyl ester	C14:0	0.0964827	0.39947
	33.604	32725307	Hexadecanoic acid, methyl ester	C16:0	4.05461	16.7874
	35.517	511378	Palmitoleic acid, methyl ester	C16:1	0.0716883	0.296813
	48.5	3917991	Octadecanoic acid, methyl ester	C18:0	0.490358	2.03024
	49.638	77445468	Oleic acid, methyl ester	C18:1	10.4022	43.0684
	51.883	55287136	Linoleic acid, methyl ester	C18:2n6c	8.26712	34.2286
	54.671	1952835	Linolenic acid, methyl ester	C18:3n3	0.338159	1.40009
	57.601	1423243	Eicosanoic acid, methyl ester	C20:0	0.172441	0.713964
	58.328	790947	cis-11-Eicosenoic acid, methyl ester	C20:1	0.101101	0.41859
	64.874	519929	Docosanoic acid, methyl ester	C22:0	0.0619198	0.256368
	74.409	796802	Tetracosanoic acid, methyl ester	C24:0	0.096638	0.400113
					24.1527	100

## Sheet: S21_N7
	Table S21. Raw data of GC–MS analysis of fatty acid methyl esters (FAMEs) in rice bran oil from KDML105 (non-glutinous rice) cultivated under low-salinity conditions at site N7.
	Retention_time_ (min)	Area	Name	Formula	Concentration_(µg_µL⁻¹)	Normalized_peak_area_percentage_(%)
	23.01	420145	Tetradecanoic acid, methyl ester	C14:0	0.0536803	0.250023
	33.626	40513038	Hexadecanoic acid, methyl ester	C16:0	5.01949	23.379
	35.497	359851	Palmitoleic acid, methyl ester	C16:1	0.0504463	0.23496
	48.481	4223020	Octadecanoic acid, methyl ester	C18:0	0.528534	2.46172
	49.61	64701853	Oleic acid, methyl ester	C18:1	8.6905	40.4772
	51.854	42294413	Linoleic acid, methyl ester	C18:2n6c	6.32431	29.4563
	54.667	1659856	Linolenic acid, methyl ester	C18:3n3	0.287426	1.33873
	57.597	1743315	Eicosanoic acid, methyl ester	C20:0	0.211222	0.983793
	58.334	751926	cis-11-Eicosenoic acid, methyl ester	C20:1	0.0961129	0.447659
	64.881	680099	Docosanoic acid, methyl ester	C22:0	0.0809949	0.377245
	74.409	1050553	Tetracosanoic acid, methyl ester	C24:0	0.127413	0.593445
					21.4701	100

## Sheet: S22_G1
	Table S22. Raw data of GC–MS analysis of fatty acid methyl esters (FAMEs) in rice bran oil from RD6 (glutinous rice) cultivated under high-salinity conditions at site G1.
	Retention_time_ (min)	Area	Name	Formula	Concentration_(µg_µL⁻¹)	Normalized_peak_area_percentage_(%)
	23.013	716856	Tetradecanoic acid, methyl ester	C14:0	0.0915899	0.408102
	33.582	20922515	Hexadecanoic acid, methyl ester	C16:0	2.59226	11.5505
	35.504	462773	Palmitoleic acid, methyl ester	C16:1	0.0648746	0.289065
	48.5	2945204	Octadecanoic acid, methyl ester	C18:0	0.368608	1.64243
	49.636	78000983	Oleic acid, methyl ester	C18:1	10.4768	46.682
	51.891	54836842	Linoleic acid, methyl ester	C18:2n6c	8.19979	36.5362
	54.671	1857283	Linolenic acid, methyl ester	C18:3n3	0.321613	1.43303
	57.611	961627	Eicosanoic acid, methyl ester	C20:0	0.116512	0.519147
	58.337	814834	cis-11-Eicosenoic acid, methyl ester	C20:1	0.104154	0.464084
	64.878	344617	Docosanoic acid, methyl ester	C22:0	0.0410414	0.18287
	74.441	541387	Tetracosanoic acid, methyl ester	C24:0	0.0656607	0.292568
					22.4429	100

## Sheet: S23_G4
	Table S23. Raw data of GC–MS analysis of fatty acid methyl esters (FAMEs) in rice bran oil from RD6 (glutinous rice) cultivated under high-salinity conditions at site G4.
	Retention_time_ (min)	Area	Name	Formula	Concentration_(µg_µL⁻¹)	Normalized_peak_area_percentage_(%)
	23.027	608458	Tetradecanoic acid, methyl ester	C14:0	0.0777403	0.35582
	33.575	16447386	Hexadecanoic acid, methyl ester	C16:0	2.0378	9.32709
	35.531	484956	Palmitoleic acid, methyl ester	C16:1	0.0679843	0.311167
	48.501	2330647	Octadecanoic acid, methyl ester	C18:0	0.291693	1.33509
	49.639	77132019	Oleic acid, methyl ester	C18:1	10.3601	47.4184
	51.893	56257493	Linoleic acid, methyl ester	C18:2n6c	8.41222	38.503
	54.674	1946481	Linolenic acid, methyl ester	C18:3n3	0.337059	1.54273
	57.611	723555	Eicosanoic acid, methyl ester	C20:0	0.0876666	0.401253
	58.337	767868	cis-11-Eicosenoic acid, methyl ester	C20:1	0.0981507	0.449239
	64.894	294881	Docosanoic acid, methyl ester	C22:0	0.0351182	0.160737
	74.433	352135	Tetracosanoic acid, methyl ester	C24:0	0.0427077	0.195475
					21.8482	100

## Sheet: S24_G6
	Table S24. Raw data of GC–MS analysis of fatty acid methyl esters (FAMEs) in rice bran oil from RD6 (glutinous rice) cultivated under high-salinity conditions at site G6.
	Retention_time_ (min)	Area	Name	Formula	Concentration_(µg_µL⁻¹)	Normalized_peak_area_percentage_(%)
	23.008	469110	Tetradecanoic acid, methyl ester	C14:0	0.0599364	0.288219
	33.613	38201379	Hexadecanoic acid, methyl ester	C16:0	4.73308	22.7602
	35.483	276730	Palmitoleic acid, methyl ester	C16:1	0.0387938	0.18655
	48.481	3709471	Octadecanoic acid, methyl ester	C18:0	0.46426	2.23251
	49.602	61496284	Oleic acid, methyl ester	C18:1	8.25994	39.72
	51.854	44065819	Linoleic acid, methyl ester	C18:2n6c	6.58919	31.6858
	54.658	1418194	Linolenic acid, methyl ester	C18:3n3	0.245579	1.18093
	57.61	1165064	Eicosanoic acid, methyl ester	C20:0	0.14116	0.678804
	58.326	571418	cis-11-Eicosenoic acid, methyl ester	C20:1	0.07304	0.351231
	64.872	556545	Docosanoic acid, methyl ester	C22:0	0.0662805	0.318727
	74.417	1023697	Tetracosanoic acid, methyl ester	C24:0	0.124156	0.597037
					20.7954	100

## Sheet: S25_N2
	Table S25. Raw data of GC–MS analysis of fatty acid methyl esters (FAMEs) in rice bran oil from KDML105 (non-glutinous rice) cultivated under high-salinity conditions at site N2.
	Retention_time_ (min)	Area	Name	Formula	Concentration_(µg_µL⁻¹)	Normalized_peak_area_percentage_(%)
	23.021	546429	Tetradecanoic acid, methyl ester	C14:0	0.0698151	0.275149
	33.575	18058017	Hexadecanoic acid, methyl ester	C16:0	2.23736	8.81768
	35.51	538611	Palmitoleic acid, methyl ester	C16:1	0.075506	0.297578
	48.51	2899227	Octadecanoic acid, methyl ester	C18:0	0.362854	1.43005
	49.662	94171875	Oleic acid, methyl ester	C18:1	12.6488	49.8504
	51.9	61339601	Linoleic acid, methyl ester	C18:2n6c	9.17215	36.1485
	54.666	2478170	Linolenic acid, methyl ester	C18:3n3	0.429128	1.69124
	57.6	954508	Eicosanoic acid, methyl ester	C20:0	0.115649	0.455786
	58.334	1131659	cis-11-Eicosenoic acid, methyl ester	C20:1	0.144651	0.570087
	64.875	407460	Docosanoic acid, methyl ester	C22:0	0.0485256	0.191245
	74.412	569670	Tetracosanoic acid, methyl ester	C24:0	0.0690909	0.272295
					25.3735	100

[truncated: 1 more sheets: S26_N4]
