# Supplementary material for: Soil salinity modulates fatty acid composition and antioxidant capacity of rice bran oil
Source: PeerJ. 2026 Jul 2;14:e21476. doi: 10.7717/peerj.21476 (PMC13333127; doi:10.7717/peerj.21476)
Supplement: Supplemental Information 4 — Raw elemental composition data of rice bran oil (RBO) extracted from RD6 and KDML105 cultivars grown under low- and high-salinity conditions. Elements quantified include potassium (K), sodium (Na), calcium (Ca), iron (Fe), magnesium (Mg), and zinc (Zn). Data are reported at the field-site level and were used for statistical analyses and for generating Figure 4 and the related Results sections. [file peerj-14-21476-s004.xlsx]

## Sheet: S27_RBO_elements
	Table S27. Raw data of elemental composition of rice bran oil (RBO) from rice cultivation sites.
	Elemental composition of rice bran oil determined by FAAS.
						Elemental_concentrations_in_rice_bran_oil_(mg_kg⁻¹)
	Element	Sample_ID	Site_code	Salinity_class	Rice_variety	Replication_1	Replication_2	Replication_3	Average	Mean	SD	SE
	K	1	G2	Low salinity	RD6	30.9426	23.9583	30.5736	28.4915	23.5251	5.13475	2.96455
		2	G5	Low salinity	RD6	20.8846	27.6639	22.9918	23.8468
		3	G7	Low salinity	RD6	17.2985	17.6913	19.7216	18.2371
		4	N1	Low salinity	KDML105	22.541	29.4057	23.0975	25.0147	29.1113	10.5385	5.26926
		5	N3	Low salinity	KDML105	35.2801	52.8689	41.0246	43.0578
		6	N6	Low salinity	KDML105	30.4645	28.7739	31.4925	30.2436
		7	N7	Low salinity	KDML105	18.1865	19.3648	16.8357	18.129
		8	G1	High salinity	RD6	27.237	26.2637	25.8195	26.4401	35.9136	10.5753	5.28767
		9	G3	High salinity	RD6	29.9351	32.0184	29.9419	30.6318
		10	G4	High salinity	RD6	35.3313	36.6462	35.7479	35.9085
		11	G6	High salinity	RD6	53.2104	47.5751	51.2363	50.6739
		12	N2	High salinity	KDML105	38.6954	21.209	32.8108	30.905	24.6494	5.533	3.19448
		13	N4	High salinity	KDML105	24.6585	20.5772	22.7015	22.6457
		14	N5	High salinity	KDML105	20.4235	20.3893	20.3791	20.3973
	Na	1	G2	Low salinity	RD6	43.2333	45.2667	46.9342	45.1447	43.6236	32.42	18.7177
		2	G5	Low salinity	RD6	11	10	10.4092	10.4697
		3	G7	Low salinity	RD6	70.7167	81.8167	73.2355	75.2563
		4	N1	Low salinity	KDML105	83.7833	89.3333	87.6197	86.9121	52.5522	34.0231	17.0115
		5	N3	Low salinity	KDML105	8.5	7.16667	7.5759	7.74752
		6	N6	Low salinity	KDML105	69.7333	69.1	66.6688	68.5007
		7	N7	Low salinity	KDML105	44.75	41.3167	55.0792	47.0486
		8	G1	High salinity	RD6	127.75	124.567	128.021	126.779	49.6585	57.7768	28.8884
		9	G3	High salinity	RD6	9.83333	7.16667	7.74257	8.24752
		10	G4	High salinity	RD6	63.3	59.5	60.4455	61.0818
		11	G6	High salinity	RD6	1.33333	3.16667	3.0759	2.5253
		12	N2	High salinity	KDML105	10	14.5	12.2277	12.2426	23.1432	15.5416	8.97294
		13	N4	High salinity	KDML105	41	39.3333	42.4851	40.9395
		14	N5	High salinity	KDML105	24.1667	9.66667	14.9092	16.2475
	Ca	1	G2	Low salinity	RD6	0.249004	0.237937	0.104576	0.197172	3.39899	3.55501	2.05249
		2	G5	Low salinity	RD6	9.90483	4.09473	7.6743	7.22462
		3	G7	Low salinity	RD6	2.78884	2.88125	2.65548	2.77519
		4	N1	Low salinity	KDML105	0.337539	0.132802	0.309313	0.259885	2.02412	1.20637	0.603187
		5	N3	Low salinity	KDML105	2.32404	3.98406	2.30688	2.87166
		6	N6	Low salinity	KDML105	2.65051	2.89951	2.61675	2.72226
		7	N7	Low salinity	KDML105	2.32957	2.26317	2.13534	2.24269
		8	G1	High salinity	RD6	1.93116	1.35569	1.6318	1.63955	11.2465	15.7649	7.88245
		9	G3	High salinity	RD6	4.0394	3.8734	3.9669	3.9599
		10	G4	High salinity	RD6	4.48207	4.86941	4.35424	4.56858
		11	G6	High salinity	RD6	33.6985	35.9119	34.8434	34.8179
		12	N2	High salinity	KDML105	14.6636	14.9956	14.8677	14.8423	21.7037	6.36715	3.67608
		13	N4	High salinity	KDML105	34.4179	18.537	29.31	27.4216
		14	N5	High salinity	KDML105	18.7583	28.1098	21.6739	22.8473
	Fe	1	G2	Low salinity	RD6	34.4023	34.1715	33.9638	34.1792	31.3904	4.29167	2.4778
		2	G5	Low salinity	RD6	28.0369	24.5141	26.7941	26.4484
		3	G7	Low salinity	RD6	33.5155	33.7464	33.3685	33.5435
		4	N1	Low salinity	KDML105	34.1108	34.2809	33.7087	34.0334	31.3081	9.5857	4.79285
		5	N3	Low salinity	KDML105	17.5777	17.602	17.5254	17.5684
		6	N6	Low salinity	KDML105	34.0136	33.6735	33.5629	33.75
		7	N7	Low salinity	KDML105	42.104	37.5364	40.0012	39.8805
		8	G1	High salinity	RD6	34.4631	33.9893	33.818	34.0901	28.8771	9.14828	4.57414
		9	G3	High salinity	RD6	35.4713	35.3863	35.3947	35.4174
		10	G4	High salinity	RD6	32.155	28.4742	30.8271	30.4855
		11	G6	High salinity	RD6	15.379	15.7556	15.4117	15.5154
		12	N2	High salinity	KDML105	20.7726	17.2862	19.5419	19.2002	19.0558	5.44969	3.14638
		13	N4	High salinity	KDML105	13.5933	13.484	13.5288	13.5353
		14	N5	High salinity	KDML105	24.4412	24.4291	24.4253	24.4319
	Mg	1	G2	Low salinity	RD6	0.776303	0.792507	0.776656	0.781822	5.0291	7.16605	4.13732
		2	G5	Low salinity	RD6	13.3488	13.2445	13.315	13.3027
		3	G7	Low salinity	RD6	0.925864	1.10392	0.978368	1.00272
		4	N1	Low salinity	KDML105	1.20524	1.37492	1.26389	1.28135	2.86748	3.69276	1.84638
		5	N3	Low salinity	KDML105	7.42963	9.58644	8.12976	8.38194
		6	N6	Low salinity	KDML105	0.544418	0.531752	0.534714	0.536961
		7	N7	Low salinity	KDML105	1.18289	1.37809	1.24806	1.26968
		8	G1	High salinity	RD6	0.338236	0.346058	0.335982	0.340092	10.7888	8.55803	4.27901
		9	G3	High salinity	RD6	13.2258	18.86	15.1031	15.7296
		10	G4	High salinity	RD6	19.2828	19.7782	19.4372	19.4994
		11	G6	High salinity	RD6	8.49873	6.42759	7.83175	7.58602
		12	N2	High salinity	KDML105	8.74272	11.2273	9.54342	9.83782	6.1227	3.24986	1.8763
		13	N4	High salinity	KDML105	3.26688	4.47752	3.67645	3.80695
		14	N5	High salinity	KDML105	4.39557	5.14431	4.63006	4.72331
	Zn	1	G2	Low salinity	RD6	13.1646	12.9525	13.1109	13.076	12.4765	1.041	0.601019
		2	G5	Low salinity	RD6	14.3288	7.91855	11.5761	11.2745
		3	G7	Low salinity	RD6	13.0845	13.0562	13.0967	13.0791
		4	N1	Low salinity	KDML105	13.0986	13.2212	13.1721	13.164	13.5632	1.04764	0.52382
		5	N3	Low salinity	KDML105	14.9416	14.9887	15.1583	15.0295
		6	N6	Low salinity	KDML105	13.4615	13.504	13.4879	13.4845
		7	N7	Low salinity	KDML105	12.533	12.7215	12.4698	12.5748
		8	G1	High salinity	RD6	13.207	13.0892	13.1674	13.1545	13.4099	4.65727	2.32863
		9	G3	High salinity	RD6	8.10709	8.57843	8.41813	8.36788
		10	G4	High salinity	RD6	21.5403	17.0626	20.296	19.633
		11	G6	High salinity	RD6	10.9823	13.6218	12.8487	12.4843
		12	N2	High salinity	KDML105	9.47398	8.01282	9.59648	9.02776	9.97045	1.16614	0.673273
		13	N4	High salinity	KDML105	14.7059	7.96569	11.1519	11.2745
		14	N5	High salinity	KDML105	9.56825	9.47398	9.78502	9.60908
