# Supplementary material for: Soil salinity modulates fatty acid composition and antioxidant capacity of rice bran oil
Source: PeerJ. 2026 Jul 2;14:e21476. doi: 10.7717/peerj.21476 (PMC13333127; doi:10.7717/peerj.21476)
Supplement: Supplemental Information 5 — Raw and compiled data matrices used for Pearson correlation analysis and principal component analysis (PCA). The matrices integrate soil chemical properties, rice bran oil yield, bioactive compound measurements, elemental composition, and fatty acid variables derived from the individual supplementary datasets. These data were used as inputs for the correlation heatmap and PCA biplots presented in Figure 6 and to support the multivariate analyses described in the Results section. [file peerj-14-21476-s005.xlsx]

## Sheet: S28_raw_data_for_correlation
	Table S28. Raw data used for correlation analysis between soil properties and rice bran oil-related variables.
	This sheet contains raw variables used for correlation analysis.
	Sample_ID	Site_code	Salinity_class	Rice_variety	pH	Soil_organic_carbon	Total_organic_nitrogen	Electrical_conductivity_of_the_saturated_paste_extract	Sodium_adsorption_ratio	Soil_Cl⁻	Soil_Fe	Soil_Zn	Exchangeable_K	Exchangeable_Na	Exchangeable_Ca	Exchangeable_Mg	Rice_bran_oil_yield	g-oryzanol	carotenoids	total_phenolics	total_flavonoids	DPPH_antioxidant_activity	Oil_K	Oil_Na	Oil_Ca	Oil_Fe	Oil_Mg	Oil_Zn	C14:0	C16:0	C18:0	C20:0	C22:0	C24:0	C16:1	C18:1	C20:1	C18:2n6c	C18:3n3
	1	G2	Low salinity	RD6	5.85	0.59	0.05	0.07	0.12	716.91	0.38	0.81	0.52	0.07	0.45	0.26	12.8	1.16	9.27	24.84	17.01	1.87	28.49	45.14	0.2	34.18	0.78	13.08	0.26	17.46	2.11	0.79	0.34	0.54	0.26	44.45	0.501	31.86	1.44
	2	G5	Low salinity	RD6	5.58	0.3	0.03	0.3	0.1	334.1	0.91	33.31	0.52	0.05	0.49	0.09	9.75	0.9	8.46	7.65	11.43	1.12	23.85	10.47	7.22	26.45	13.3	11.27	0.31	17.63	2.16	0.76	0.26	0.41	0.26	44.85	0.47	31.47	1.4
	3	G7	Low salinity	RD6	5.11	0.49	0.04	0.75	0.03	825.04	0.42	0.78	0.47	0.02	0.61	0.13	10.26	0.66	8.67	25.21	10.13	1.16	18.24	75.26	2.78	33.54	1	13.08	-	-	-	-	-	-	-	-	-	-	-
	4	N1	Low salinity	KDML105	6.25	1.02	0.09	0.03	0.09	89.85	1.16	0.79	0.52	0.05	0.57	0.15	13.4	1.21	9.49	15.13	12.71	1.67	25.01	86.91	0.26	34.03	1.28	13.16	-	-	-	-	-	-	-	-	-	-	-
	5	N3	Low salinity	KDML105	5.56	0.45	0.04	0.3	0.11	321.24	1.07	29.3	0.52	0.05	0.42	0.1	7.65	1.47	7.78	23.47	10.03	1.26	43.06	7.75	2.87	17.57	8.38	15.03	0.3	13.34	2.12	0.67	0.26	0.44	0.26	49.12	0.526	31.57	1.4
	6	N6	Low salinity	KDML105	5.47	0.65	0.06	0.47	0.29	478.38	1.22	0.8	0.49	0.19	0.58	0.31	9.5	1.05	8.91	14.05	11.97	1.29	30.24	68.5	2.72	33.75	0.54	13.48	0.4	16.79	2.03	0.71	0.26	0.4	0.3	43.07	0.419	34.23	1.4
	7	N7	Low salinity	KDML105	5.41	0.46	0.04	0.32	0.15	453.53	0.31	0.78	0.49	0.09	0.6	0.12	13.87	1.59	9.01	14.17	14.7	1.05	18.13	47.05	2.24	39.88	1.27	12.57	0.25	23.38	2.46	0.98	0.38	0.59	0.23	40.48	0.448	29.46	1.34
	8	G1	High salinity	RD6	5.4	0.53	0.05	3	0.15	1334.68	0.33	0.83	0.46	0.77	53.82	0.36	16.03	1.56	10.32	33.73	20.37	2.76	26.44	126.78	1.64	34.09	0.34	13.15	0.41	11.55	1.64	0.52	0.18	0.29	0.29	46.68	0.464	36.54	1.43
	9	G3	High salinity	RD6	6.2	0.54	0.05	2.48	2.11	873.92	2.68	70.85	0.13	1	0.38	0.07	9.28	1.65	10.24	33.62	13.37	2.03	30.63	8.25	3.96	35.42	15.73	8.37	-	-	-	-	-	-	-	-	-	-	-
	10	G4	High salinity	RD6	5.45	0.18	0.02	4	4.81	1331.4	2.22	141.07	3.59	2.66	0.52	0.09	12.39	1.5	10.44	28.39	12.69	3.07	35.91	61.08	4.57	30.49	19.5	19.63	0.36	9.33	1.34	0.4	0.16	0.2	0.31	47.42	0.449	38.5	1.54
	11	G6	High salinity	RD6	5.2	0.94	0.08	2.88	1.52	786.41	2.76	44.76	1.16	0.74	0.4	0.07	6.04	1.39	10.76	11.72	17.25	1.49	50.67	2.53	34.82	15.52	7.59	12.48	0.29	22.76	2.23	0.68	0.32	0.6	0.19	39.72	0.351	31.69	1.18
	12	N2	High salinity	KDML105	6.05	0.91	0.08	3.5	3.48	1104.16	4.21	70.91	4.08	1.56	0.38	0.07	8.67	1.71	8.79	17.22	10.87	2.56	30.91	12.24	14.84	19.2	9.84	9.03	0.28	8.82	1.43	0.46	0.19	0.27	0.3	49.85	0.57	36.15	1.69
	13	N4	High salinity	KDML105	5.89	0.46	0.04	3.79	2.42	612.57	4.81	48.03	5.62	1	0.28	0.07	10.1	1.34	10.7	14.08	21.36	2.54	22.65	40.94	27.42	13.54	3.81	11.27	0.39	8.24	1.35	0.38	0.14	0.2	0.32	48.63	0.461	38.37	1.51
	14	N5	High salinity	KDML105	5.64	1.06	0.09	2.69	0.84	754.36	11.28	50.07	3.56	0.39	0.35	0.07	8.31	0.9	10.21	13.66	21.6	2.11	20.4	16.25	22.85	24.43	4.72	9.61	-	-	-	-	-	-	-	-	-	-	-

## Sheet: S29_normalized_data_for_PCA
	Table S29. Normalized data used for principal component analysis (PCA).
	Data were standardized using z-score normalization prior to PCA analysis.
	Sample_ID	Site_code	Salinity_class	Rice_variety	pH	Soil_organic_carbon	Total_organic_nitrogen	Electrical_conductivity_of_the_saturated_paste_extract	Sodium_adsorption_ratio	Soil_Cl⁻	Soil_Fe	Soil_Zn	Exchangeable_K	Exchangeable_Na	Exchangeable_Ca	Exchangeable_Mg	Rice_bran_oil_yield	g-oryzanol	carotenoids	total_phenolics	total_flavonoids	DPPH_antioxidant_activity	Oil_K	Oil_Na	Oil_Ca	Oil_Fe	Oil_Mg	Oil_Zn	C14:0	C16:0	C18:0	C20:0	C22:0	C24:0	C16:1	C18:1	C20:1	C18:2n6c	C18:3n3
	1	G2	Low salinity	RD6	0.57471	-0.08461	-0.19103	-1.08793	-0.6842	0.00389	-0.69287	-0.8487	-0.58895	-0.71907	-0.26823	1.23167	0.80808	-0.41161	-0.24824	0.60678	0.56534	0.02126	-0.0444	0.04404	-0.79648	0.72447	-0.87384	0.2035	-1.07768	0.45546	0.54756	0.78182	1.13695	0.94952	-0.28321	-0.27563	0.58936	-0.65859	0.01138
	2	G5	Low salinity	RD6	-0.19022	-1.15813	-1.08253	-0.93949	-0.69738	-1.02913	-0.5121	-0.04713	-0.58895	-0.74535	-0.26542	-0.5132	-0.29962	-1.22149	-1.1091	-1.45518	-0.78732	-1.09493	-0.54425	-0.89306	-0.1732	-0.18265	1.11121	-0.44843	-0.23282	0.48649	0.6704	0.66081	0.14622	0.12228	-0.21614	-0.16162	0.07314	-0.77988	-0.22827
	3	G7	Low salinity	RD6	-1.52176	-0.45479	-0.63678	-0.64907	-0.74349	0.29568	-0.67922	-0.84944	-0.61671	-0.78478	-0.25701	-0.10264	-0.1144	-1.96907	-0.88591	0.65116	-1.10246	-1.0354	-1.1486	0.85815	-0.56741	0.64937	-0.83896	0.2035	-	-	-	-	-	-	-	-	-	-	-
	4	N1	Low salinity	KDML105	1.70793	1.50715	1.59195	-1.11374	-0.70396	-1.68825	-0.42683	-0.84919	-0.58895	-0.74535	-0.25981	0.10264	1.02599	-0.25587	-0.01442	-0.55794	-0.47703	-0.27639	-0.41929	1.17304	-0.79116	0.70687	-0.79456	0.23232	-	-	-	-	-	-	-	-	-	-	-
	5	N3	Low salinity	KDML105	-0.24688	-0.60286	-0.63678	-0.93949	-0.69079	-1.06384	-0.45753	-0.14603	-0.58895	-0.74535	-0.27033	-0.41056	-1.06231	0.55401	-1.83179	0.44245	-1.1267	-0.88657	1.52518	-0.96657	-0.55942	-1.22472	0.33114	0.90586	-0.39106	-0.2862	0.55914	0.16226	0.12614	0.30473	-0.23358	1.04192	1.01546	-0.74933	-0.25081
	6	N6	Low salinity	KDML105	-0.50186	0.13749	0.25471	-0.82978	-0.57221	-0.63979	-0.40636	-0.84895	-0.60561	-0.56136	-0.25911	1.74487	-0.39042	-0.75425	-0.63084	-0.68749	-0.65642	-0.84193	0.14412	0.67543	-0.57274	0.67401	-0.91189	0.34758	1.25712	0.3348	0.34995	0.4107	0.09312	0.03968	0.59115	-0.66592	-0.79607	0.07632	-0.25069
	7	N7	Low salinity	KDML105	-0.67184	-0.56584	-0.63678	-0.92658	-0.66444	-0.70685	-0.71674	-0.84944	-0.60561	-0.69278	-0.25771	-0.20528	1.19668	0.9278	-0.52456	-0.6731	0.00537	-1.19911	-1.16045	0.09566	-0.61536	1.39337	-0.79615	0.01981	-1.2265	1.52246	1.40168	1.81301	1.62551	1.3152	-0.93921	-1.3975	-0.30677	-1.40589	-0.71062
	8	G1	High salinity	RD6	-0.70017	-0.30672	-0.19103	0.80304	-0.66444	1.67096	-0.70992	-0.84821	-0.62226	0.20089	3.47431	2.25807	1.98116	0.83435	0.86769	1.67315	1.37985	1.34581	-0.26524	2.25068	-0.66863	0.71391	-0.9436	0.22872	1.40058	-0.60878	-0.59536	-0.60178	-0.83863	-0.66986	0.39945	0.35432	-0.03028	0.79306	-0.00381
	9	G3	High salinity	RD6	1.56628	-0.2697	-0.19103	0.46744	0.62679	0.42759	0.0916	0.87875	-0.80549	0.50316	-0.27313	-0.71848	-0.47032	1.11469	0.78267	1.65995	-0.31704	0.25938	0.18614	-0.95306	-0.46264	0.86999	1.49649	-1.49296	-	-	-	-	-	-	-	-	-	-	-
	10	G4	High salinity	RD6	-0.55852	-1.60234	-1.52827	1.44842	2.40553	1.66211	-0.06529	2.61065	1.11563	2.68477	-0.26332	-0.5132	0.65917	0.64746	0.99523	1.03261	-0.48188	1.80717	0.75493	0.47488	-0.40848	0.29145	2.09422	2.5627	0.53172	-1.00939	-1.34451	-1.21448	-1.11922	-1.31043	0.94628	0.56223	-0.28017	1.40392	0.81839
	11	G6	High salinity	RD6	-1.26678	1.21101	1.14621	0.72559	0.23811	0.19144	0.11889	0.23528	-0.2336	0.16146	-0.27173	-0.71848	-1.64703	0.30482	1.33532	-0.96698	0.62352	-0.54428	2.34498	-1.10767	2.27733	-1.46529	0.20589	-0.01261	-0.59173	1.41097	0.84299	0.22797	0.88366	1.3389	-2.13698	-1.61128	-1.92988	-0.71344	-1.89329
	12	N2	High salinity	KDML105	1.14132	1.09996	1.14621	1.12573	1.52934	1.0489	0.61345	0.88023	1.3877	1.23913	-0.27313	-0.71848	-0.69186	1.30159	-0.75838	-0.30725	-0.92307	1.04816	0.2163	-0.84521	0.50336	-1.03344	0.56263	-1.25524	-0.80893	-1.10117	-1.11304	-0.93106	-0.73247	-0.80361	0.61008	1.24886	1.75401	0.67263	1.93149
	13	N4	High salinity	KDML105	0.68803	-0.56584	-0.63678	1.31289	0.83102	-0.27767	0.81809	0.31593	2.24277	0.50316	-0.28015	-0.71848	-0.17251	0.14907	1.27155	-0.68389	1.61984	1.01839	-0.67352	-0.06948	1.6203	-1.69765	-0.39343	-0.44843	1.13929	-1.20462	-1.31881	-1.30925	-1.32128	-1.28642	1.26216	0.90462	-0.08881	1.36119	0.57623
	14	N5	High salinity	KDML105	-0.02024	1.65522	1.59195	0.60297	-0.20987	0.10495	3.02483	0.36624	1.09898	-0.29852	-0.27524	-0.71848	-0.82261	-1.22149	0.75078	-0.73427	1.67802	0.37844	-0.91591	-0.73683	1.21455	-0.4197	-0.24915	-1.04633	-	-	-	-	-	-	-	-	-	-	-
