# Supplementary material for: Soil salinity modulates fatty acid composition and antioxidant capacity of rice bran oil
Source: PeerJ. 2026 Jul 2;14:e21476. doi: 10.7717/peerj.21476 (PMC13333127; doi:10.7717/peerj.21476)
Supplement: Supplemental Information 6 — The full two-way ANOVA outputs for soil properties measured in the study, including pH, SOC, TON, ECe, SAR, soil chloride, soil Fe, soil Zn, and exchangeable cations. The effects of salinity level, rice variety, and their interaction were evaluated using Type III sums of squares. Levene’s test results are also included to assess homogeneity of variance. Effect sizes are reported as partial eta squared (partial η2). [file peerj-14-21476-s006.xlsx]

## Sheet: Table_S30
	Table S30. Two-way ANOVA results for soil properties, including effect sizes (partial η²).
	Variable	Factor	df	F	p-value	Partial η²
	pH	Salinity	1,10	0.34	0.571	0.033
	pH	Variety	1,10	1.28	0.285	0.113
	pH	Salinity × Variety	1,10	0.12	0.739	0.012
	SOC	Salinity	1,10	0.74	0.411	0.069
	SOC	Variety	1,10	2.32	0.159	0.188
	SOC	Salinity × Variety	1,10	0.07	0.797	0.007
	TON	Salinity	1,10	0.86	0.377	0.079
	TON	Variety	1,10	2.38	0.154	0.192
	TON	Salinity × Variety	1,10	0.01	0.92	0.001
	ECe	Salinity	1,10	126.97	<0.001	0.927
	ECe	Variety	1,10	0.08	0.785	0.008
	ECe	Salinity × Variety	1,10	0.42	0.533	0.04
	SAR	Salinity	1,10	9.82	0.011	0.496
	SAR	Variety	1,10	0.02	0.897	0.002
	SAR	Salinity × Variety	1,10	0	0.987	0
	SCl	Salinity	1,10	12.47	0.005	0.555
	SCl	Variety	1,10	4.19	0.068	0.295
	SCl	Salinity × Variety	1,10	0.01	0.908	0.001
	SFe	Salinity	1,10	12.77	0.005	0.561
	SFe	Variety	1,10	6.41	0.03	0.391
	SFe	Salinity × Variety	1,10	4.7	0.055	0.32
	SZn	Salinity	1,10	7.32	0.022	0.423
	SZn	Variety	1,10	0.1	0.76	0.01
	SZn	Salinity × Variety	1,10	0.01	0.91	0.001
	SK	Salinity	1,10	20.05	0.001	0.667
	SK	Variety	1,10	8.48	0.016	0.459
	SK	Salinity × Variety	1,10	8.46	0.016	0.458
	SNa	Salinity	1,10	12.08	0.006	0.547
	SNa	Variety	1,10	0.18	0.68	0.018
	SNa	Salinity × Variety	1,10	0.34	0.573	0.033
	SCa	Salinity	1,10	0.68	0.428	0.064
	SCa	Variety	1,10	0.72	0.415	0.067
	SCa	Salinity × Variety	1,10	0.73	0.414	0.068
	SMg	Salinity	1,10	1.05	0.33	0.095
	SMg	Variety	1,10	0.38	0.553	0.036
	SMg	Salinity × Variety	1,10	0.63	0.445	0.06
	Note:
	Two-way ANOVA was performed using Type III sums of squares. Effect sizes are reported as partial eta squared (partial η²). Statistical significance was set at p < 0.05.
	Soil variables are abbreviated as follows: SOC, soil organic carbon; TON, total organic nitrogen; ECe, electrical conductivity of the saturated paste extract; SAR, sodium adsorption ratio; SCl, soil chloride; SFe, soil iron; SZn, soil zinc; SK, exchangeable potassium; SNa, exchangeable sodium; SCa, exchangeable calcium; SMg, exchangeable magnesium.

## Sheet: Levene_test
	Supplementary assumption check: Levene’s test of equality of error variances
	Variable	Levene F	df1	df2	p-value
	pH	0.492642	3	10	0.695299
	SOC	0.353659	3	10	0.787613
	TON	0.635739	3	10	0.608828
	ECe	1.45042	3	10	0.286152
	SAR	2.88941	3	10	0.0886404
	SCl	1.32652	3	10	0.319943
	SFe	10.9482	3	10	0.00168253
	SZn	2.36068	3	10	0.132795
	SK	4.40942	3	10	0.0320227
	SNa	4.18827	3	10	0.0367061
	SCa	7.10376	3	10	0.00770188
	SMg	2.55195	3	10	0.114344
	Levene’s test p < 0.05 indicates potential heterogeneity of variance.
