# Supplementary material for: Soil salinity modulates fatty acid composition and antioxidant capacity of rice bran oil
Source: PeerJ. 2026 Jul 2;14:e21476. doi: 10.7717/peerj.21476 (PMC13333127; doi:10.7717/peerj.21476)
Supplement: Supplemental Information 7 — The full two-way ANOVA outputs for rice bran oil (RBO) yield, γ-oryzanol, total carotenoids, total phenolics, total flavonoids, and antioxidant activity (DPPH). The effects of salinity level, rice variety, and their interaction were evaluated using Type III sums of squares. Levene’s test results are also included to assess homogeneity of variance. Effect sizes are reported as partial eta squared (partial η2). [file peerj-14-21476-s007.xlsx]

## Sheet: Table_S31
	Table S31. Two-way ANOVA results for RBO yield, bioactive compounds, and antioxidant activity, including effect sizes (partial η²)
	Variable	Factor	df	F	p-value	Partial η²
	RBO yield	salinity	1,10	0.415118	0.533882	0.0398572
	γ-oryzanol	salinity	1,10	4.68519	0.0556821	0.319042
	Total carotenoids	salinity	1,10	15.9139	0.00256252	0.614106
	Total phenolics	salinity	1,10	0.50367	0.494107	0.0479518
	Total flavonoids	salinity	1,10	4.2378	0.066544	0.297644
	Antioxidant activity (DPPH)	salinity	1,10	16.1182	0.00245918	0.617125
	RBO yield	variety	1,10	0.290498	0.601694	0.0282297
	γ-oryzanol	variety	1,10	0.591688	0.45955	0.0558635
	Total carotenoids	variety	1,10	0.622705	0.448349	0.0586202
	Total phenolics	variety	1,10	2.98957	0.114493	0.230152
	Total flavonoids	variety	1,10	0.130587	0.725342	0.0128904
	Antioxidant activity (DPPH)	variety	1,10	0	1	0
	RBO yield	salinity × variety	1,10	0.413788	0.534525	0.0397346
	γ-oryzanol	salinity × variety	1,10	5.10731	0.0473737	0.338069
	Total carotenoids	salinity × variety	1,10	0.61128	0.452421	0.0576066
	Total phenolics	salinity × variety	1,10	1.25923	0.288018	0.11184
	Total flavonoids	salinity × variety	1,10	0.36147	0.561072	0.034886
	Antioxidant activity (DPPH)	salinity × variety	1,10	0.067144	0.800797	0.00666962
	Notes:
	Two-way ANOVA was performed using Type III sums of squares.
	Effect sizes are reported as partial eta squared (partial η²). Statistical significance was set at p < 0.05.
	Abbreviations: RBO, rice bran oil; DPPH, 2,2-diphenyl-1-picrylhydrazyl.

## Sheet: Levene_test
	Supplementary assumption check: Levene’s test of equality of error variances
	Variable	Levene F	df1	df2	p-value
	RBO yield	3.23147	3	10	0.0692676
	γ-oryzanol	1.40524	3	10	0.297983
	Total carotenoids	2.19628	3	10	0.151498
	Total phenolics	2.38114	3	10	0.130662
	Total flavonoids	3.07568	3	10	0.0773942
	Antioxidant activity (DPPH)	4.04744	3	10	0.0401153
	Levene’s test p < 0.05 indicates potential heterogeneity of variance.
