# Supplementary material for: Soil salinity modulates fatty acid composition and antioxidant capacity of rice bran oil
Source: PeerJ. 2026 Jul 2;14:e21476. doi: 10.7717/peerj.21476 (PMC13333127; doi:10.7717/peerj.21476)
Supplement: Supplemental Information 8 — The full two-way ANOVA outputs for individual and grouped fatty acid composition variables of rice bran oil, including saturated, monounsaturated, and polyunsaturated fatty acid classes and their ratios. The effects of salinity level, rice variety, and their interaction were evaluated using Type III sums of squares. Levene’s test results are also included to assess homogeneity of variance. Effect sizes are reported as partial eta squared (partial η2). [file peerj-14-21476-s008.xlsx]

## Sheet: Table_S32
	Table S32. Two-way ANOVA results for fatty acid variables, including effect sizes (partial η²).
	Variable	Factor	df	F	p-value	Partial η²
	Myristic acid (C14:0)	Salinity	1,6	0.93089	0.371892	0.13431
	Palmitic acid (C16:0)	Salinity	1,6	3.49501	0.110756	0.368089
	Stearic acid (C18:0)	Salinity	1,6	10.1137	0.0190711	0.627645
	Arachidic acid (C20:0)	Salinity	1,6	13.3104	0.0107276	0.689286
	Behenic acid (C22:0)	Salinity	1,6	5.52192	0.0570681	0.479253
	Lignoceric acid (C24:0)	Salinity	1,6	3.8266	0.0982154	0.389412
	Palmitoleic acid (C16:1)	Salinity	1,6	0.659152	0.447863	0.0989844
	Oleic acid (C18:1)	Salinity	1,6	1.16824	0.321281	0.162974
	cis-11-Eicosenoic acid (C20:1)	Salinity	1,6	0.0294535	0.869378	0.00488495
	Linoleic acid (C18:2n6c)	Salinity	1,6	8.26527	0.028244	0.579398
	α-Linolenic acid (C18:3n3)	Salinity	1,6	1.43796	0.275674	0.193327
	Σ SFA	Salinity	1,6	4.0093	0.0921292	0.400558
	Σ MUFA	Salinity	1,6	1.13773	0.327159	0.159397
	Σ PUFA	Salinity	1,6	8.0663	0.0295622	0.573449
	MUFA/SFA	Salinity	1,6	8.03872	0.0297513	0.572611
	PUFA/SFA	Salinity	1,6	9.72524	0.0206234	0.618448
	UFA/SFA	Salinity	1,6	8.90147	0.0245243	0.597355
	Myristic acid (C14:0)	Variety	1,6	0.0310594	0.865906	0.0051499
	Palmitic acid (C16:0)	Variety	1,6	0.756283	0.417921	0.111938
	Stearic acid (C18:0)	Variety	1,6	0.547718	0.487189	0.0836502
	Arachidic acid (C20:0)	Variety	1,6	0.354502	0.573332	0.0557875
	Behenic acid (C22:0)	Variety	1,6	0.382793	0.558854	0.0599726
	Lignoceric acid (C24:0)	Variety	1,6	0.459837	0.522977	0.071184
	Palmitoleic acid (C16:1)	Variety	1,6	0.834569	0.39618	0.12211
	Oleic acid (C18:1)	Variety	1,6	0.833889	0.39636	0.122023
	cis-11-Eicosenoic acid (C20:1)	Variety	1,6	0.93547	0.370798	0.134882
	Linoleic acid (C18:2n6c)	Variety	1,6	0.291097	0.608942	0.0462713
	α-Linolenic acid (C18:3n3)	Variety	1,6	1.26189	0.30422	0.173769
	Σ SFA	Variety	1,6	0.739543	0.422832	0.109732
	Σ MUFA	Variety	1,6	0.847409	0.392794	0.123756
	Σ PUFA	Variety	1,6	0.330764	0.586113	0.0522472
	MUFA/SFA	Variety	1,6	2.11185	0.196382	0.260342
	PUFA/SFA	Variety	1,6	1.66074	0.24496	0.216785
	UFA/SFA	Variety	1,6	1.94162	0.212921	0.244487
	Myristic acid (C14:0)	Salinity × Variety	1,6	0.322613	0.590648	0.0510252
	Palmitic acid (C16:0)	Salinity × Variety	1,6	0.918835	0.374797	0.132802
	Stearic acid (C18:0)	Salinity × Variety	1,6	1.18057	0.318952	0.164411
	Arachidic acid (C20:0)	Salinity × Variety	1,6	0.586695	0.472747	0.0890728
	Behenic acid (C22:0)	Salinity × Variety	1,6	0.326346	0.588561	0.0515852
	Lignoceric acid (C24:0)	Salinity × Variety	1,6	0.499771	0.506115	0.0768906
	Palmitoleic acid (C16:1)	Salinity × Variety	1,6	0.692828	0.437073	0.103518
	Oleic acid (C18:1)	Salinity × Variety	1,6	1.21171	0.313183	0.16802
	cis-11-Eicosenoic acid (C20:1)	Salinity × Variety	1,6	2.3687	0.174713	0.283043
	Linoleic acid (C18:2n6c)	Salinity × Variety	1,6	0.238017	0.642956	0.0381559
	α-Linolenic acid (C18:3n3)	Salinity × Variety	1,6	2.64805	0.154801	0.306202
	Σ SFA	Salinity × Variety	1,6	0.942848	0.369046	0.135801
	Σ MUFA	Salinity × Variety	1,6	1.23662	0.308685	0.170884
	Σ PUFA	Salinity × Variety	1,6	0.298703	0.60441	0.047423
	MUFA/SFA	Salinity × Variety	1,6	1.81294	0.226792	0.232043
	PUFA/SFA	Salinity × Variety	1,6	1.40318	0.280983	0.189537
	UFA/SFA	Salinity × Variety	1,6	1.64407	0.247078	0.215078
	Myristic acid (C14:0)	Salinity × Variety	1,6
	Palmitic acid (C16:0)	Salinity × Variety	1,6
	Stearic acid (C18:0)	Salinity × Variety	1,6
	Arachidic acid (C20:0)	Salinity × Variety	1,6
	Behenic acid (C22:0)	Salinity × Variety	1,6
	Lignoceric acid (C24:0)	Salinity × Variety	1,6
	Palmitoleic acid (C16:1)	Salinity × Variety	1,6
	Oleic acid (C18:1)	Salinity × Variety	1,6
	cis-11-Eicosenoic acid (C20:1)	Salinity × Variety	1,6
	Linoleic acid (C18:2n6c)	Salinity × Variety	1,6
	α-Linolenic acid (C18:3n3)	Salinity × Variety	1,6
	Σ SFA	Salinity × Variety	1,6
	Σ MUFA	Salinity × Variety	1,6
	Σ PUFA	Salinity × Variety	1,6
	MUFA/SFA	Salinity × Variety	1,6
	PUFA/SFA	Salinity × Variety	1,6
	UFA/SFA	Salinity × Variety	1,6
	Myristic acid (C14:0)	Salinity × Variety	1,6
	Palmitic acid (C16:0)	Salinity × Variety	1,6
	Stearic acid (C18:0)	Salinity × Variety	1,6
	Arachidic acid (C20:0)	Salinity × Variety	1,6
	Behenic acid (C22:0)	Salinity × Variety	1,6
	Lignoceric acid (C24:0)	Salinity × Variety	1,6
	Palmitoleic acid (C16:1)	Salinity × Variety	1,6
	Oleic acid (C18:1)	Salinity × Variety	1,6
	cis-11-Eicosenoic acid (C20:1)	Salinity × Variety	1,6
	Linoleic acid (C18:2n6c)	Salinity × Variety	1,6
	α-Linolenic acid (C18:3n3)	Salinity × Variety	1,6
	Σ SFA	Salinity × Variety	1,6
	Σ MUFA	Salinity × Variety	1,6
	Σ PUFA	Salinity × Variety	1,6
	MUFA/SFA	Salinity × Variety	1,6
	PUFA/SFA	Salinity × Variety	1,6
	UFA/SFA	Salinity × Variety	1,6
	Myristic acid (C14:0)	Salinity × Variety	1,6
	Palmitic acid (C16:0)	Salinity × Variety	1,6
	Stearic acid (C18:0)	Salinity × Variety	1,6
	Arachidic acid (C20:0)	Salinity × Variety	1,6
	Behenic acid (C22:0)	Salinity × Variety	1,6
	Lignoceric acid (C24:0)	Salinity × Variety	1,6
	Palmitoleic acid (C16:1)	Salinity × Variety	1,6
	Oleic acid (C18:1)	Salinity × Variety	1,6
	cis-11-Eicosenoic acid (C20:1)	Salinity × Variety	1,6
	Linoleic acid (C18:2n6c)	Salinity × Variety	1,6
	α-Linolenic acid (C18:3n3)	Salinity × Variety	1,6
	Σ SFA	Salinity × Variety	1,6
	Σ MUFA	Salinity × Variety	1,6
	Σ PUFA	Salinity × Variety	1,6
	MUFA/SFA	Salinity × Variety	1,6
	PUFA/SFA	Salinity × Variety	1,6
	UFA/SFA	Salinity × Variety	1,6
	Note: Two-way ANOVA was performed using Type III sums of squares. Effect sizes are reported as partial eta squared (partial η²). Statistical significance was set at p < 0.05.

## Sheet: Levene_test
	Levene's tests of equality of error variances for fatty acid variables.
	Variable	F	df1	df2	p-value
	Myristic acid (C14:0)	0.668075	3	6	0.601809
	Palmitic acid (C16:0)	4.1363	3	6	0.0657785
	Stearic acid (C18:0)	2.94258	3	6	0.120776
	Arachidic acid (C20:0)	2.40305	3	6	0.166112
	Behenic acid (C22:0)	1.6269	3	6	0.279787
	Lignoceric acid (C24:0)	2.48943	3	6	0.157504
	Palmitoleic acid (C16:1)	3.81629	3	6	0.0765435
	Oleic acid (C18:1)	3.40095	3	6	0.0942889
	cis-11-Eicosenoic acid (C20:1)	1.79762	3	6	0.247696
	Linoleic acid (C18:2n6c)	1.90644	3	6	0.229694
	α-Linolenic acid (C18:3n3)	3.82366	3	6	0.0762702
	Σ SFA	4.21366	3	6	0.0634812
	Σ MUFA	3.41753	3	6	0.093482
	Σ PUFA	1.99605	3	6	0.216127
	MUFA/SFA	2.86038	3	6	0.12653
	PUFA/SFA	2.77217	3	6	0.133113
	UFA/SFA	2.79732	3	6	0.131191
	Note: Levene's test evaluates the null hypothesis that error variances are equal across groups.
