# Supplementary material for: Soil salinity modulates fatty acid composition and antioxidant capacity of rice bran oil
Source: PeerJ. 2026 Jul 2;14:e21476. doi: 10.7717/peerj.21476 (PMC13333127; doi:10.7717/peerj.21476)
Supplement: Supplemental Information 9 — The full two-way ANOVA outputs for elemental composition variables of rice bran oil (RBO), including potassium, sodium, calcium, iron, magnesium, and zinc. The effects of salinity level, rice variety, and their interaction were evaluated using Type III sums of squares. Levene’s test results are also included to assess homogeneity of variance. Effect sizes are reported as partial eta squared (partial η2). [file peerj-14-21476-s009.xlsx]

## Sheet: Table_S33
	Table S33. Two-way ANOVA results for RBO elemental composition, including effect sizes (partial η²).
	Variable	Factor	df	F	p-value	Partial η²
	Oil K (OK)	Salinity	1,10	0.688598	0.426007	0.0644236
	Oil Na (ONa)	Salinity	1,10	0.291341	0.601174	0.0283094
	Oil Ca (OCa)	Salinity	1,10	7.5852	0.0203338	0.43134
	Oil Fe (OFe)	Salinity	1,10	2.99904	0.113988	0.230713
	Oil Mg (OMg)	Salinity	1,10	1.81377	0.207784	0.15353
	Oil Zn (OZn)	Salinity	1,10	0.827812	0.384311	0.0764524
	Oil K (OK)	Variety	1,10	0.352834	0.565708	0.0340809
	Oil Na (ONa)	Variety	1,10	0.164968	0.693178	0.0162291
	Oil Ca (OCa)	Variety	1,10	0.824935	0.385107	0.0762069
	Oil Fe (OFe)	Variety	1,10	1.35065	0.27215	0.118993
	Oil Mg (OMg)	Variety	1,10	1.03887	0.33211	0.0941101
	Oil Zn (OZn)	Variety	1,10	0.648806	0.439273	0.0609276
	Oil K (OK)	Salinity × Variety	1,10	3.10688	0.10844	0.237042
	Oil Na (ONa)	Salinity × Variety	1,10	0.670073	0.4321	0.0627993
	Oil Ca (OCa)	Salinity × Variety	1,10	1.40159	0.263835	0.122929
	Oil Fe (OFe)	Salinity × Variety	1,10	1.30603	0.279737	0.115516
	Oil Mg (OMg)	Salinity × Variety	1,10	0.140195	0.715905	0.0138256
	Oil Zn (OZn)	Salinity × Variety	1,10	2.39264	0.152945	0.193069
	Note: Two-way ANOVA was performed using Type III sums of squares. Effect sizes are reported as partial eta squared (partial η²). Statistical significance was set at p < 0.05.
	Abbreviations: OK, oil potassium; ONa, oil sodium; OCa, oil calcium; OFe, oil iron; OMg, oil magnesium; OZn, oil zinc.

## Sheet: Levene_test
	Levene's tests of equality of error variances for RBO elemental variables.
	Variable	F	df1	df2	p-value
	Oil K (OK)	0.61033	3	10	0.623472
	Oil Na (ONa)	1.718	3	10	0.226137
	Oil Ca (OCa)	4.18582	3	10	0.0367624
	Oil Fe (OFe)	0.683091	3	10	0.582373
	Oil Mg (OMg)	2.82133	3	10	0.0932257
	Oil Zn (OZn)	1.81867	3	10	0.207405
	Note: Levene's test evaluates the null hypothesis that error variances are equal across groups.
